# Supplementary material for: Records of Hedotettix and Teredorus in Thailand with the description of three new species (Orthoptera, Tetrigidae)
Source: Zookeys. 2016 Jan 21;(556):83–95. doi: 10.3897/zookeys.556.6002 (PMC4740873; doi:10.3897/zookeys.556.6002)
Supplement: XML Treatment for Hedotettix [file zookeys.556.6002-treatment1.xml]

<!DOCTYPE tp:taxon-treatment
  PUBLIC "-//TaxonX//DTD Taxonomic Treatment Publishing DTD v0 20100105//EN" "tax-treatment-NSO.dtd">
<tp:taxon-treatment xmlns:tp="http://www.plazi.org/taxpub"><tp:treatment-meta><kwd-group><label>Taxon classification</label><kwd><named-content content-type="kingdom">Animalia</named-content></kwd><kwd><named-content content-type="order">Orthoptera</named-content></kwd><kwd><named-content content-type="family">Tetrigidae</named-content></kwd></kwd-group><mixed-citation publication-type="journal"><person-group><name><surname>Zha</surname><given-names>Ling-Sheng</given-names></name><name><surname>Wen</surname><given-names>Ting-Chi</given-names></name><name><surname>Kang</surname><given-names>Ji-Chuan</given-names></name><name><surname>Hyde</surname><given-names>Kevin D.</given-names></name></person-group><article-title>Records of <italic><tp:taxon-name><tp:taxon-name-part taxon-name-part-type="genus">Hedotettix</tp:taxon-name-part></tp:taxon-name></italic> and <italic><tp:taxon-name><tp:taxon-name-part taxon-name-part-type="genus">Teredorus</tp:taxon-name-part></tp:taxon-name></italic> in Thailand with the description of three new species (<tp:taxon-name><tp:taxon-name-part taxon-name-part-type="order">Orthoptera</tp:taxon-name-part></tp:taxon-name>, <tp:taxon-name><tp:taxon-name-part taxon-name-part-type="family">Tetrigidae</tp:taxon-name-part></tp:taxon-name>)</article-title><source>Zookeys</source><day>21</day><month>1</month><year>2016</year><volume>2016</volume><issue>556</issue><fpage>83</fpage><lpage>95</lpage><pub-id pub-id-type="doi">10.3897/zookeys.556.6002</pub-id></mixed-citation></tp:treatment-meta><tp:nomenclature><tp:taxon-name>
            <tp:taxon-name-part taxon-name-part-type="genus">Hedotettix</tp:taxon-name-part>
          </tp:taxon-name><tp:taxon-authority>Bolivar, 1887 in Thailand</tp:taxon-authority></tp:nomenclature><tp:treatment-sec sec-type="Key to species of Hedotettix Bolivar, 1887 in Thailand"><title>Key to species of <italic><tp:taxon-name><tp:taxon-name-part taxon-name-part-type="genus">Hedotettix</tp:taxon-name-part></tp:taxon-name></italic> Bolivar, 1887 in Thailand</title><table-wrap content-type="key" position="anchor" orientation="portrait"><table id="TID0EAFAC" rules="all"><tbody><tr><td rowspan="1" colspan="1">1</td><td rowspan="1" colspan="1">Anterior margin of pronotum slightly obtusely protruding; apex of posterior angle of lateral lobe of pronotum rounded; hind process reaching middle of hind tibia; upper valvula of female ovipositor narrow and elongate, 3.5 times as long as wide</td><td rowspan="1" colspan="1">
                    <bold><italic><tp:taxon-name><tp:taxon-name-part taxon-name-part-type="genus">Hedotettix</tp:taxon-name-part> <tp:taxon-name-part taxon-name-part-type="species">gracilis</tp:taxon-name-part></tp:taxon-name></italic> (De Haan, 1843)</bold>
                  </td></tr><tr><td rowspan="1" colspan="1">–</td><td rowspan="1" colspan="1">Anterior margin of pronotum truncate; apex of posterior angle of lateral lobe of pronotum acutely angled or very short truncate; hind process reaching one third of hind tibia; upper valvula of female ovipositor broad and short, only 2.5 times as long as wide</td><td rowspan="1" colspan="1">
                    <bold><italic><tp:taxon-name><tp:taxon-name-part taxon-name-part-type="genus">Hedotettix</tp:taxon-name-part> <tp:taxon-name-part taxon-name-part-type="species">triangularis</tp:taxon-name-part></tp:taxon-name></italic> sp. n.</bold>
                  </td></tr></tbody></table></table-wrap></tp:treatment-sec></tp:taxon-treatment>
