# Supplementary material for: Records of Hedotettix and Teredorus in Thailand with the description of three new species (Orthoptera, Tetrigidae)
Source: Zookeys. 2016 Jan 21;(556):83–95. doi: 10.3897/zookeys.556.6002 (PMC4740873; doi:10.3897/zookeys.556.6002)
Supplement: XML Treatment for Hedotettix gracilis [file zookeys.556.6002-treatment2.xml]

<!DOCTYPE tp:taxon-treatment
  PUBLIC "-//TaxonX//DTD Taxonomic Treatment Publishing DTD v0 20100105//EN" "tax-treatment-NSO.dtd">
<tp:taxon-treatment xmlns:tp="http://www.plazi.org/taxpub"><tp:treatment-meta><kwd-group><label>Taxon classification</label><kwd><named-content content-type="kingdom">Animalia</named-content></kwd><kwd><named-content content-type="order">Orthoptera</named-content></kwd><kwd><named-content content-type="family">Tetrigidae</named-content></kwd></kwd-group><mixed-citation publication-type="journal"><person-group><name><surname>Zha</surname><given-names>Ling-Sheng</given-names></name><name><surname>Wen</surname><given-names>Ting-Chi</given-names></name><name><surname>Kang</surname><given-names>Ji-Chuan</given-names></name><name><surname>Hyde</surname><given-names>Kevin D.</given-names></name></person-group><article-title>Records of <italic><tp:taxon-name><tp:taxon-name-part taxon-name-part-type="genus">Hedotettix</tp:taxon-name-part></tp:taxon-name></italic> and <italic><tp:taxon-name><tp:taxon-name-part taxon-name-part-type="genus">Teredorus</tp:taxon-name-part></tp:taxon-name></italic> in Thailand with the description of three new species (<tp:taxon-name><tp:taxon-name-part taxon-name-part-type="order">Orthoptera</tp:taxon-name-part></tp:taxon-name>, <tp:taxon-name><tp:taxon-name-part taxon-name-part-type="family">Tetrigidae</tp:taxon-name-part></tp:taxon-name>)</article-title><source>Zookeys</source><day>21</day><month>1</month><year>2016</year><volume>2016</volume><issue>556</issue><fpage>83</fpage><lpage>95</lpage><pub-id pub-id-type="doi">10.3897/zookeys.556.6002</pub-id></mixed-citation></tp:treatment-meta><tp:nomenclature><tp:taxon-name>
            <tp:taxon-name-part taxon-name-part-type="genus">Hedotettix</tp:taxon-name-part>
            <tp:taxon-name-part taxon-name-part-type="species">gracilis</tp:taxon-name-part>
          </tp:taxon-name><tp:taxon-authority>(De Haan, 1843)</tp:taxon-authority></tp:nomenclature><tp:treatment-sec sec-type="Specimens examined"><title>Specimens examined.</title><p>1 female (No. 15-0624, <named-content xmlns:xlink="http://www.w3.org/1999/xlink" content-type="dwc:institutional_code" xlink:type="simple">MFLU</named-content>) and 2 female (<abbrev xmlns:xlink="http://www.w3.org/1999/xlink" xlink:title="Huaibei Normal University" xlink:type="simple">HNU</abbrev>), Thailand, Chiang Rai, 31 Oct. 2014, collected by ZHA Ling-Sheng.</p></tp:treatment-sec><tp:treatment-sec sec-type="Distribution"><title>Distribution.</title><p>Thailand (Chiang Rai).</p><!--PageBreak--></tp:treatment-sec></tp:taxon-treatment>
