# Supplementary material for: Records of Hedotettix and Teredorus in Thailand with the description of three new species (Orthoptera, Tetrigidae)
Source: Zookeys. 2016 Jan 21;(556):83–95. doi: 10.3897/zookeys.556.6002 (PMC4740873; doi:10.3897/zookeys.556.6002)
Supplement: XML Treatment for Hedotettix triangularis [file zookeys.556.6002-treatment3.xml]

<!DOCTYPE tp:taxon-treatment
  PUBLIC "-//TaxonX//DTD Taxonomic Treatment Publishing DTD v0 20100105//EN" "tax-treatment-NSO.dtd">
<tp:taxon-treatment xmlns:tp="http://www.plazi.org/taxpub"><tp:treatment-meta><kwd-group><label>Taxon classification</label><kwd><named-content content-type="kingdom">Animalia</named-content></kwd><kwd><named-content content-type="order">Orthoptera</named-content></kwd><kwd><named-content content-type="family">Tetrigidae</named-content></kwd></kwd-group><mixed-citation publication-type="journal"><person-group><name><surname>Zha</surname><given-names>Ling-Sheng</given-names></name><name><surname>Wen</surname><given-names>Ting-Chi</given-names></name><name><surname>Kang</surname><given-names>Ji-Chuan</given-names></name><name><surname>Hyde</surname><given-names>Kevin D.</given-names></name></person-group><article-title>Records of <italic><tp:taxon-name><tp:taxon-name-part taxon-name-part-type="genus">Hedotettix</tp:taxon-name-part></tp:taxon-name></italic> and <italic><tp:taxon-name><tp:taxon-name-part taxon-name-part-type="genus">Teredorus</tp:taxon-name-part></tp:taxon-name></italic> in Thailand with the description of three new species (<tp:taxon-name><tp:taxon-name-part taxon-name-part-type="order">Orthoptera</tp:taxon-name-part></tp:taxon-name>, <tp:taxon-name><tp:taxon-name-part taxon-name-part-type="family">Tetrigidae</tp:taxon-name-part></tp:taxon-name>)</article-title><source>Zookeys</source><day>21</day><month>1</month><year>2016</year><volume>2016</volume><issue>556</issue><fpage>83</fpage><lpage>95</lpage><pub-id pub-id-type="doi">10.3897/zookeys.556.6002</pub-id></mixed-citation></tp:treatment-meta><tp:nomenclature><tp:taxon-name>
            <tp:taxon-name-part taxon-name-part-type="genus">Hedotettix</tp:taxon-name-part>
            <tp:taxon-name-part taxon-name-part-type="species">triangularis</tp:taxon-name-part>
            <object-id xmlns:xlink="http://www.w3.org/1999/xlink" content-type="zoobank" xlink:type="simple">http://zoobank.org/76583B54-E7B9-43D6-8D4E-D8FF4529AA77</object-id>
          </tp:taxon-name><tp:taxon-authority>Zha &amp; Hyde</tp:taxon-authority><tp:taxon-status xmlns:xlink="http://www.w3.org/1999/xlink" xlink:type="simple">sp. n.</tp:taxon-status><xref ref-type="fig" rid="F1">Figs 1</xref><xref ref-type="fig" rid="F2">, 2</xref></tp:nomenclature><tp:treatment-sec sec-type="Diagnosis"><title>Diagnosis.</title><p>
            <italic><tp:taxon-name><tp:taxon-name-part taxon-name-part-type="genus">Hedotettix</tp:taxon-name-part> <tp:taxon-name-part taxon-name-part-type="species">triangularis</tp:taxon-name-part></tp:taxon-name></italic> sp. n. is similar to <italic><tp:taxon-name><tp:taxon-name-part taxon-name-part-type="genus">Hedotettix</tp:taxon-name-part> <tp:taxon-name-part taxon-name-part-type="species">gracilis</tp:taxon-name-part></tp:taxon-name></italic> (De Haan, 1843) (<xref ref-type="bibr" rid="B8">Zheng 2005</xref>), the former differs from the latter by: 1) anterior margin of pronotum truncate (Fig. <xref ref-type="fig" rid="F2">2B</xref>); 2) apex of posterior angle of lateral lobe of pronotum acutely angled or very short truncate, not rounded; 3) hind process short, reaching one third of hind tibia (Fig. <xref ref-type="fig" rid="F1">1B, C</xref>); 4) upper valvula of female ovipositor distinctly short, only 2.5 times as long as wide (Fig. <xref ref-type="fig" rid="F2">2E</xref>).</p><fig id="F1" position="float" orientation="portrait"><label>Figure 1.</label><caption><p>
          <italic><tp:taxon-name><tp:taxon-name-part taxon-name-part-type="genus">Hedotettix</tp:taxon-name-part> <tp:taxon-name-part taxon-name-part-type="species">triangularis</tp:taxon-name-part></tp:taxon-name></italic> sp. n.: <bold>A</bold> lateral view of female <bold>B</bold> dorsal view of female <bold>C</bold> oblique view of male. Scale bars: 1.0 mm.</p></caption><graphic xmlns:xlink="http://www.w3.org/1999/xlink" xlink:href="zookeys-556-083-g001.jpg" position="float" orientation="portrait" xlink:type="simple" id="oo_74018.jpg"/></fig><fig id="F2" position="float" orientation="portrait"><label>Figure 2.</label><caption><p>Female of <italic><tp:taxon-name><tp:taxon-name-part taxon-name-part-type="genus">Hedotettix</tp:taxon-name-part> <tp:taxon-name-part taxon-name-part-type="species">triangularis</tp:taxon-name-part></tp:taxon-name></italic> sp. n.: <bold>A</bold> frontal view of head <bold>B</bold> dorsal view of head and anterior pronotum <bold>C</bold> ventral view of subgenital plate <bold>D</bold> lateral view of head and anterior pronotum <bold>E</bold> lateral view of ovipositor. Scale bars: <bold>A–B, D–E</bold>:1.0 mm, <bold>C</bold>: 0.5 mm.</p></caption><graphic xmlns:xlink="http://www.w3.org/1999/xlink" xlink:href="zookeys-556-083-g002.jpg" position="float" orientation="portrait" xlink:type="simple" id="oo_74019.jpg"/></fig></tp:treatment-sec><tp:treatment-sec sec-type="Description"><title>Description.</title><p>Female. Body size medium.</p><p>
            <italic>Head</italic>. Head not protruding over level of pronotal surface, vertex 1.1 times as wide as one eye; anterior margin of vertex arcuate, protruding forward and slightly surpassing beyond anterior margins of eyes, lateral margin distinctly folded upwards; median carina protruding forward and surpassing beyond anterior margin of vertex, conspicuous in anterior half while obscure or disappearing in posterior half, both sides of median carina distinctly concave (Fig. <xref ref-type="fig" rid="F2">2B</xref>); vertex together with frontal ridge rounded, which is visible before eyes in profile, not concave between lateral ocelli (Fig. <xref ref-type="fig" rid="F2">2D</xref>); longitudinal furrow decidedly narrower than width of first segment of antenna (0.7–0.8 times), and nearly parallel below level of antennae (Fig. <xref ref-type="fig" rid="F2">2A</xref>); antenna filiform and short, 16-segmented, length of a segment in middle about 4 times its width, inserted slightly above level of lower margins of eyes (Fig. <xref ref-type="fig" rid="F2">2A</xref>); eyes globose, lateral ocellus situated slightly above middle of inner margin of eye (Fig. <xref ref-type="fig" rid="F2">2A</xref>).</p><p>
            <italic>Thorax</italic>. Anterior margin of pronotum truncate, midkeel of pronotum complete and distinct (Figs <xref ref-type="fig" rid="F1">1B</xref>, <xref ref-type="fig" rid="F2">2B</xref>); pronotal disc smooth, with numerous fine granules, pronotum slightly tectiform in anterior half and long cone-shaped in posterior half (Fig. <xref ref-type="fig" rid="F1">1A, B</xref>); in profile upper margin of pronotum arcuate in anterior half (the highest point located between transverse sulcus) while straight in posterior half (Fig. <xref ref-type="fig" rid="F1">1A</xref>); lateral keels of prozona conspicious and parallel; shoulders broad, then gradually constricted backward; abbreviated carinae elongate or shortened, and present, obscure or absent between shoulders; humeral angle obtusely angled; length of distal part of hind process which surpass beyond apex of hind femur 1.5–2.0 mm, reaching one third of hind tibia (Fig. <xref ref-type="fig" rid="F1">1B</xref>); posterior angle of lateral lobe of pronotum extending downwards, nearly triangulate, apex acutely angled or very short truncate backwards, posterior margin of each lateral lobe with two concavities; visible part of tegmina ovate, 2.5–2.6 times as long as wide (Fig. <xref ref-type="fig" rid="F1">1A</xref>); length of distal part of hind wing which surpass beyond apex of hind process of pronotum 1.3–1.8 mm, and reaching about two thirds of hind tibia (Fig. <xref ref-type="fig" rid="F1">1A, B</xref>); fore femur slender and cylindrical, upper and lower margins straight; upper margin of mid femur slightly undulate, lower margin undulate; middle femur flat, distinctly narrower than width of visible part of tegmen (Fig. <xref ref-type="fig" rid="F1">1A</xref>); upper and lower margins of mid and hind femora finely dentate, hind femur about 3.0 times as long as wide; antegenicular denticles nearly right angled, genicular denticles fingered extending backward and apex triangulate (Fig. <xref ref-type="fig" rid="F1">1A</xref>); outer side of hind tibia with 9–11 spines, inner side with 6–9 spines; first hind tarsal segment about 2 times third in length, third pulvillus longer than first and second, apices of first and second pulvilli sharp, apex of third pulvillus nearly right angled.</p><p>
            <italic>Abdomen</italic>. Ovipositor: upper valvula about 2.5 times as long as wide, outer margins of upper and lower valvulae with small saw-like teeth (Fig. <xref ref-type="fig" rid="F2">2E</xref>); posterior margin of subgenital plate truncate, in the middle acutely triangularly protruding, which is slightly folded inward (Fig. <xref ref-type="fig" rid="F2">2C</xref>).</p><p>
            <italic>Coloration</italic>. Body yellowish brown. Antenna yellowish brown and distal segments dark brown; hind wings dark brown; for and mid tibiae with 3 obscure dark brown <!--PageBreak-->bands (basal and middle bands small while distal band big) respectively; hind tibia light yellowish brown, distal part obscure dark brown.</p></tp:treatment-sec><tp:treatment-sec sec-type="Male"><title>Male.</title><p>Body size slightly smaller and slender than female (Fig. <xref ref-type="fig" rid="F1">1C</xref>). Antenna 15-segmented; middle femur: slightly narrowing from basal to distal side, basal part slightly thicker than distal part, upper margin slightly arcuate and lower margin nearly straight, slightly wider than visible part of tegmen; subgenital plate: cone-shaped, apex notched and not bidentate. Other characters same as female.</p></tp:treatment-sec><tp:treatment-sec sec-type="Measurements"><title>Measurements.</title><p>Length of body ♂7.0–8.0 mm, ♀9.0–10.5mm; length of pronotum ♂9.3–9.8 mm, ♀10.8–11.5 mm; length of hind femur ♂4.5–5.0 mm, ♀5.5–6.0 mm.</p></tp:treatment-sec><tp:treatment-sec sec-type="type material"><title>Type material.</title><p>Holotype female (Nos. 15-0625, <named-content xmlns:xlink="http://www.w3.org/1999/xlink" content-type="dwc:institutional_code" xlink:type="simple">MFLU</named-content>), Thailand, Chiang Rai, <named-content xmlns:xlink="http://www.w3.org/1999/xlink" content-type="dwc:verbatimCoordinates" xlink:type="simple">N20°16'17", E99°48'13"</named-content>, 1076.4 m alt, 30 Sep. 2014, collected by Ling-Sheng ZHA. Paratypes: 2 males and 1 female (Nos. 15-0626, 15-0627, 15-0628, <named-content xmlns:xlink="http://www.w3.org/1999/xlink" content-type="dwc:institutional_code" xlink:type="simple">MFLU</named-content>) and 1 male (<abbrev xmlns:xlink="http://www.w3.org/1999/xlink" xlink:title="Huaibei Normal University" xlink:type="simple">HNU</abbrev>), same data as holotype; 2 males and 2 females (<abbrev xmlns:xlink="http://www.w3.org/1999/xlink" xlink:title="Huaibei Normal University" xlink:type="simple">HNU</abbrev>), Thailand, Chiang Rai, <named-content xmlns:xlink="http://www.w3.org/1999/xlink" content-type="dwc:verbatimCoordinates" xlink:type="simple">N20°9'16", E99°37'21"</named-content>, 1504.2 m alt, 22 Oct. 2014, collected by Ling-Sheng ZHA.</p></tp:treatment-sec><tp:treatment-sec sec-type="Biology and ecology"><title>Biology and ecology.</title><p>
            <italic><tp:taxon-name><tp:taxon-name-part taxon-name-part-type="genus">Hedotettix</tp:taxon-name-part> <tp:taxon-name-part taxon-name-part-type="species">triangularis</tp:taxon-name-part></tp:taxon-name></italic> sp. n. inhabits open meadow in tropical regions. Color of margin of pronotum green when alive which is just like color of the meadow where they inhabit. From collecting time we infer they overwinter as adults.</p></tp:treatment-sec><tp:treatment-sec sec-type="Etymology"><title>Etymology.</title><p>This new species’ name derives from Latin <italic>triangular</italic>, which means posterior angles of lateral lobes of pronotum triangulate.</p></tp:treatment-sec><tp:treatment-sec sec-type="Distribution"><title>Distribution.</title><p>Thailand (Chiang Rai).</p><!--PageBreak--></tp:treatment-sec><ref-list><ref id="B8"><mixed-citation xmlns:xlink="http://www.w3.org/1999/xlink" xlink:type="simple">
          <person-group><name name-style="western"><surname>Zheng</surname><given-names>ZM</given-names></name></person-group> (<year>2005</year>) <source>Fauna of <tp:taxon-name><tp:taxon-name-part taxon-name-part-type="superfamily">Tetrigoidea</tp:taxon-name-part></tp:taxon-name> from western China.</source> <publisher-name>Science Press</publisher-name>, <publisher-loc>Beijing</publisher-loc>, <size units="page">501 pp</size>. <comment>[In Chinese]</comment></mixed-citation></ref></ref-list></tp:taxon-treatment>
