# Supplementary material for: Records of Hedotettix and Teredorus in Thailand with the description of three new species (Orthoptera, Tetrigidae)
Source: Zookeys. 2016 Jan 21;(556):83–95. doi: 10.3897/zookeys.556.6002 (PMC4740873; doi:10.3897/zookeys.556.6002)
Supplement: XML Treatment for Teredorus chiangraiensis [file zookeys.556.6002-treatment5.xml]

<!DOCTYPE tp:taxon-treatment
  PUBLIC "-//TaxonX//DTD Taxonomic Treatment Publishing DTD v0 20100105//EN" "tax-treatment-NSO.dtd">
<tp:taxon-treatment xmlns:tp="http://www.plazi.org/taxpub"><tp:treatment-meta><kwd-group><label>Taxon classification</label><kwd><named-content content-type="kingdom">Animalia</named-content></kwd><kwd><named-content content-type="order">Orthoptera</named-content></kwd><kwd><named-content content-type="family">Tetrigidae</named-content></kwd></kwd-group><mixed-citation publication-type="journal"><person-group><name><surname>Zha</surname><given-names>Ling-Sheng</given-names></name><name><surname>Wen</surname><given-names>Ting-Chi</given-names></name><name><surname>Kang</surname><given-names>Ji-Chuan</given-names></name><name><surname>Hyde</surname><given-names>Kevin D.</given-names></name></person-group><article-title>Records of <italic><tp:taxon-name><tp:taxon-name-part taxon-name-part-type="genus">Hedotettix</tp:taxon-name-part></tp:taxon-name></italic> and <italic><tp:taxon-name><tp:taxon-name-part taxon-name-part-type="genus">Teredorus</tp:taxon-name-part></tp:taxon-name></italic> in Thailand with the description of three new species (<tp:taxon-name><tp:taxon-name-part taxon-name-part-type="order">Orthoptera</tp:taxon-name-part></tp:taxon-name>, <tp:taxon-name><tp:taxon-name-part taxon-name-part-type="family">Tetrigidae</tp:taxon-name-part></tp:taxon-name>)</article-title><source>Zookeys</source><day>21</day><month>1</month><year>2016</year><volume>2016</volume><issue>556</issue><fpage>83</fpage><lpage>95</lpage><pub-id pub-id-type="doi">10.3897/zookeys.556.6002</pub-id></mixed-citation></tp:treatment-meta><tp:nomenclature><tp:taxon-name>
            <tp:taxon-name-part taxon-name-part-type="genus">Teredorus</tp:taxon-name-part>
            <tp:taxon-name-part taxon-name-part-type="species">chiangraiensis</tp:taxon-name-part>
            <object-id xmlns:xlink="http://www.w3.org/1999/xlink" content-type="zoobank" xlink:type="simple">http://zoobank.org/BC3DACC8-22A7-4507-917D-6BA32729B6FF</object-id>
          </tp:taxon-name><tp:taxon-authority>Zha &amp; Hyde</tp:taxon-authority><tp:taxon-status xmlns:xlink="http://www.w3.org/1999/xlink" xlink:type="simple">sp. n.</tp:taxon-status><xref ref-type="fig" rid="F3">Figs 3</xref><xref ref-type="fig" rid="F4">, 4</xref><!--PageBreak--></tp:nomenclature><tp:treatment-sec sec-type="Diagnosis"><title>Diagnosis.</title><p>
            <italic><tp:taxon-name><tp:taxon-name-part taxon-name-part-type="genus">Teredorus</tp:taxon-name-part> <tp:taxon-name-part taxon-name-part-type="species">chiangraiensis</tp:taxon-name-part></tp:taxon-name></italic> sp. n. is similar to <italic><tp:taxon-name><tp:taxon-name-part taxon-name-part-type="genus">Teredorus</tp:taxon-name-part> <tp:taxon-name-part taxon-name-part-type="species">combfemorus</tp:taxon-name-part></tp:taxon-name></italic> sp. n., the former differs from the latter mainly by: 1) lateral keels of prozona slightly shorter than width between them (Fig. <xref ref-type="fig" rid="F4">4A</xref>), while only 0.5 time occurs in the later (Fig. <xref ref-type="fig" rid="F6">6D</xref>); 2) hind process of pronotum short, never reaching two thirds of hind tibia (Fig. <xref ref-type="fig" rid="F3">3A, C</xref>); 3) lower margins of fore and mid femora normal, not comb-shaped; 4) lower outer side of hind femur distinctly black (Fig. <xref ref-type="fig" rid="F3">3A, C</xref>) (also see in Table <xref ref-type="table" rid="T1">1</xref>).</p><fig id="F3" position="float" orientation="portrait"><label>Figure 3.</label><caption><p>
          <italic><tp:taxon-name><tp:taxon-name-part taxon-name-part-type="genus">Teredorus</tp:taxon-name-part> <tp:taxon-name-part taxon-name-part-type="species">chiangraiensis</tp:taxon-name-part></tp:taxon-name></italic> sp. n.: <bold>A</bold> lateral view of female <bold>B</bold> dorsal view of female <bold>C</bold> oblique view of male. Scale bars: 1.0 mm.</p></caption><graphic xmlns:xlink="http://www.w3.org/1999/xlink" xlink:href="zookeys-556-083-g003.jpg" position="float" orientation="portrait" xlink:type="simple" id="oo_74020.jpg"/></fig><fig id="F4" position="float" orientation="portrait"><label>Figure 4.</label><caption><p>Female of <italic><tp:taxon-name><tp:taxon-name-part taxon-name-part-type="genus">Teredorus</tp:taxon-name-part> <tp:taxon-name-part taxon-name-part-type="species">chiangraiensis</tp:taxon-name-part></tp:taxon-name></italic> sp. n.: <bold>A</bold> dorsal view of head and anterior pronotum <bold>B</bold> frontal view of head <bold>C</bold> ventral view of subgenital plate <bold>D</bold> lateral view of head and anterior pronotum <bold>E</bold> lateral view of ovipositor. Scale bars <bold>A–B, D–E</bold>: 1.0 mm, <bold>C</bold>: 0.5 mm.</p></caption><graphic xmlns:xlink="http://www.w3.org/1999/xlink" xlink:href="zookeys-556-083-g004.jpg" position="float" orientation="portrait" xlink:type="simple" id="oo_74021.jpg"/></fig><table-wrap id="T1" position="float" orientation="portrait"><label>Table 1.</label><caption><p>Main differences among <italic><tp:taxon-name><tp:taxon-name-part taxon-name-part-type="genus">Teredorus</tp:taxon-name-part> <tp:taxon-name-part taxon-name-part-type="species">chiangraiensis</tp:taxon-name-part></tp:taxon-name></italic> sp. n., <italic><tp:taxon-name><tp:taxon-name-part taxon-name-part-type="genus">Teredorus</tp:taxon-name-part> <tp:taxon-name-part taxon-name-part-type="species">combfemorus</tp:taxon-name-part></tp:taxon-name></italic> sp. n. and <italic><tp:taxon-name><tp:taxon-name-part taxon-name-part-type="genus">Teredorus</tp:taxon-name-part> <tp:taxon-name-part taxon-name-part-type="species">choui</tp:taxon-name-part></tp:taxon-name></italic> Zheng, Ou &amp; Lin, 2012.</p></caption><table id="TID0E53AE" rules="all"><tbody><tr><th rowspan="1" colspan="1">Characters</th><th rowspan="1" colspan="1">
              <italic><tp:taxon-name><tp:taxon-name-part taxon-name-part-type="genus">Teredorus</tp:taxon-name-part> <tp:taxon-name-part taxon-name-part-type="species">chiangraiensis</tp:taxon-name-part></tp:taxon-name></italic>
            </th><th rowspan="1" colspan="1">
              <italic><tp:taxon-name><tp:taxon-name-part taxon-name-part-type="genus">Teredorus</tp:taxon-name-part> <tp:taxon-name-part taxon-name-part-type="species">combfemorus</tp:taxon-name-part></tp:taxon-name></italic>
            </th><th rowspan="1" colspan="1">
              <italic><tp:taxon-name><tp:taxon-name-part taxon-name-part-type="genus">Teredorus</tp:taxon-name-part> <tp:taxon-name-part taxon-name-part-type="species">choui</tp:taxon-name-part></tp:taxon-name></italic>
            </th></tr><tr><td rowspan="1" colspan="1">Lateral ocellus situated on inner margin of eye</td><td rowspan="1" colspan="1">Lower 1/5</td><td rowspan="1" colspan="1">Lower 1/4</td><td rowspan="1" colspan="1">Nearly in the middle</td></tr><tr><td rowspan="1" colspan="1">Width of longitudinal furrow than width of 1st segment of antenna</td><td rowspan="1" colspan="1">Narrower</td><td rowspan="1" colspan="1">Equal</td><td rowspan="1" colspan="1">Wider</td></tr><tr><td rowspan="1" colspan="1">Lateral keel of prozona</td><td rowspan="1" colspan="1">Normal (slightly shorter than width between them)</td><td rowspan="1" colspan="1">Short, 0.5 time the width between them</td><td rowspan="1" colspan="1">Short</td></tr><tr><td rowspan="1" colspan="1">Distal part of hind process which surpass apex of hind femur</td><td rowspan="1" colspan="1">1.5–2.5 mm</td><td rowspan="1" colspan="1">3.3 mm (♀)</td><td rowspan="1" colspan="1">♂3.5–4.0 mm, ♀ 2.8–3.0 mm</td></tr><tr><td rowspan="1" colspan="1">Apex of posterior angle of lateral lobe of pronotum</td><td rowspan="1" colspan="1">Nearly truncate</td><td rowspan="1" colspan="1">Nearly truncate</td><td rowspan="1" colspan="1">Rounded</td></tr><tr><td rowspan="1" colspan="1">Lower margins of fore and mid femora</td><td rowspan="1" colspan="1">Normal</td><td rowspan="1" colspan="1">Comb-shaped</td><td rowspan="1" colspan="1">Normal</td></tr><tr><td rowspan="1" colspan="1">Color of lower outer side of hind femur</td><td rowspan="1" colspan="1">Black</td><td rowspan="1" colspan="1">Partially dark brown</td><td rowspan="1" colspan="1">The same color as body</td></tr><tr><td rowspan="1" colspan="1">Upper valvulae of female</td><td rowspan="1" colspan="1">3.0 times its width</td><td rowspan="1" colspan="1">3.0 times its width</td><td rowspan="1" colspan="1">2.0 times its width</td></tr></tbody></table></table-wrap></tp:treatment-sec><tp:treatment-sec sec-type="Description"><title>Description.</title><p>Female. Body size small and slender, length of body (from vertex to apex of hind process) about 3.3 times its width (between posterior angles of lateral lobes of pronotum) (Fig. <xref ref-type="fig" rid="F3">3B</xref>).</p><p>
            <italic>Head</italic>. Head distinctly protruding over level of pronotal surface (Fig. <xref ref-type="fig" rid="F4">4D</xref>); in dorsal view, vertex strongly contracted forward, two eyes nearly connected with each other on anterior margin of vertex, vertex not protruding beyond anterior margins of eyes; lateral margins folded upward and up to same height as anterior part of median carina; median carina conspicuous and protruding in anterior half, while obscure in posterior half (Fig. <xref ref-type="fig" rid="F4">4A</xref>); vertex a little visible before eyes in lateral view, vertex together with frontal ridge right angled, frontal ridge straight and not concave between lateral ocelli, slightly arc-protruding between antennae (Fig. <xref ref-type="fig" rid="F4">4D</xref>), longitudinal furrow narrower than first segment of antenna in width; antenna filiform, 16-segmented, inserted below lower margin of eyes (Fig. <xref ref-type="fig" rid="F4">4B</xref>), mid segment 5–6 times as long as wide; eyes globose, erected above level of pronotal surface, lateral ocellus situated on one fifth of lower inner margin of eye (Fig. <xref ref-type="fig" rid="F4">4B, D</xref>).</p><!--PageBreak--><p>
            <italic>Thorax</italic>. Disc of pronotum smooth, with numerous small granules, midkeel of pronotum complete; in profile upper margin of pronotum straight, only a little protruding before shoulders (Fig. <xref ref-type="fig" rid="F3">3A, B</xref>); anterior margin of pronotum truncate, lateral keels of prozona conspicuous and parallel (Fig. <xref ref-type="fig" rid="F4">4A</xref>), humeral angle obtusely angled, abbreviated carinae absent between shoulders; hind process of pronotum narrow, long cone-shaped, surpassing beyond apex of hind femur and not reaching or slightly surpassing beyond middle of hind tibia (length of distal part which surpass beyond apex of hind femur variable between 1.5 and 2.5 mm, pronotum 4.0–5.7 times as long as the distal part) <!--PageBreak--><!--PageBreak-->(Fig. <xref ref-type="fig" rid="F3">3B</xref>); posterior angle of lateral lobe of pronotum extending downwards, apex nearly truncate, posterior margin of each lateral lobe with two concavities; visible part of tegmina ovate, apex narrowly rounded, 2.8 times as long as wide; hind wings developed, reaching or slightly surpassing beyond apex of hind process of pronotum (Fig. <xref ref-type="fig" rid="F3">3A, B</xref>); upper and lower margins of all femora finely dentate; upper margin of fore femur slightly arcuate, distal part of lower margin slightly concave; upper margin of mid femur nearly straight, lower margin slightly undulate; mid femur slightly wider than visible part of tegmen; hind femur about 3.1 times as long as wide, antegenicular triangulate, genicular denticles fingered extending backward and apex triangulate; outer side of hind tibia with 6–7 spines, inner side with 4–5 spines; first segment of posterior tarsus equal to third in length, three pulvilli nearly equal in length, apices of all pulvilli obtuse.</p><p>
            <italic>Abdomen</italic>. Ovipositor: upper valvula about 3.0 times as long as wide, outer margins of upper and lower valvulae with small saw-like teeth (Fig. <xref ref-type="fig" rid="F4">4E</xref>); posterior margin of subgenital plate truncate and in the middle triangularly protruding which is folded inward (Fig. <xref ref-type="fig" rid="F4">4C</xref>).</p><p>
            <italic>Coloration</italic>. Body dark brown. Antenna brown, colour of distal segments deep; hind wings black; all femora with the same color as body; lower outer side of hind femur black, inner side of hind femur yellowish brown; all tibiae yellowish brown, with 3 black bands respectively (basal band small while middle and distal bands big).</p></tp:treatment-sec><tp:treatment-sec sec-type="Male"><title>Male.</title><p>Slightly smaller than female (Fig. <xref ref-type="fig" rid="F3">3C</xref>). Antenna 15-segmented Hind femur slightly stubby, about 2.8 times as long as wide; subgenital plate briefly cone-shaped, apex notched and not bidentate. Other characters same as female.</p></tp:treatment-sec><tp:treatment-sec sec-type="Measurements"><title>Measurements.</title><p>Length of body (from vertex to apex of abdomen) ♂6.5–7.0 mm, ♀8.0–8.5 mm; length of pronotum ♂8.5–10.0 mm, ♀9.3–10.0 mm; length of hind femur ♂4.7–5.0 mm, ♀5.2–5.5 mm.</p></tp:treatment-sec><tp:treatment-sec sec-type="type material"><title>Type material.</title><p>Holotype female (Nos. 15-0629, <named-content xmlns:xlink="http://www.w3.org/1999/xlink" content-type="dwc:institutional_code" xlink:type="simple">MFLU</named-content>), Thailand, Chiang Rai, <named-content xmlns:xlink="http://www.w3.org/1999/xlink" content-type="dwc:verbatimCoordinates" xlink:type="simple">N20°19'43", E 99°51'49"</named-content>, 404.4 m alt, 25 Nov. 2014, collected by Ling-Sheng ZHA. Paratypes: 2 males and 1 female (Nos. 15-0630, 15-0631, 15-0632, <named-content xmlns:xlink="http://www.w3.org/1999/xlink" content-type="dwc:institutional_code" xlink:type="simple">MFLU</named-content>), 3 males and 2 females (<abbrev xmlns:xlink="http://www.w3.org/1999/xlink" xlink:title="Huaibei Normal University" xlink:type="simple">HNU</abbrev>), same data as holotype.</p></tp:treatment-sec><tp:treatment-sec sec-type="Biology and ecology"><title>Biology and ecology.</title><p>
            <italic><tp:taxon-name><tp:taxon-name-part taxon-name-part-type="genus">Teredorus</tp:taxon-name-part> <tp:taxon-name-part taxon-name-part-type="species">chiangraiensis</tp:taxon-name-part></tp:taxon-name></italic> Zha &amp; Hyde, sp. n. inhabits stony place on border of a stream in tropical region. From collecting time we infer they overwinter as adults.</p></tp:treatment-sec><tp:treatment-sec sec-type="Etymology"><title>Etymology.</title><p>This new species is named after Chiang Rai, its type locality.</p></tp:treatment-sec><tp:treatment-sec sec-type="Distribution"><title>Distribution.</title><p>Thailand (Chiang Rai).</p></tp:treatment-sec><tp:treatment-sec><!--Section generated to contain objects referenced in tp:taxon-treatment.--><fig id="F6" position="float" orientation="portrait"><label>Figure 6.</label><caption><p>Female of <italic><tp:taxon-name><tp:taxon-name-part taxon-name-part-type="genus">Teredorus</tp:taxon-name-part> <tp:taxon-name-part taxon-name-part-type="species">combfemorus</tp:taxon-name-part></tp:taxon-name></italic> sp. n.: <bold>A</bold> frontal view of head <bold>B</bold> ventral view of subgenital plate <bold>C</bold> lateral view of head and anterior pronotum <bold>D</bold> dorsal view of head and anterior pronotum <bold>E</bold> lateral view of ovipositor <bold>F</bold> lateral view of fore femur <bold>G</bold> lateral view of mid femur. Scale bars <bold>A, C–G</bold>: 1.0 mm, <bold>B</bold>: 0.5 mm.</p></caption><graphic xmlns:xlink="http://www.w3.org/1999/xlink" xlink:href="zookeys-556-083-g006.jpg" position="float" orientation="portrait" xlink:type="simple" id="oo_74023.jpg"/></fig></tp:treatment-sec></tp:taxon-treatment>
