# Supplementary material for: Records of Hedotettix and Teredorus in Thailand with the description of three new species (Orthoptera, Tetrigidae)
Source: Zookeys. 2016 Jan 21;(556):83–95. doi: 10.3897/zookeys.556.6002 (PMC4740873; doi:10.3897/zookeys.556.6002)
Supplement: XML Treatment for Teredorus combfemorus [file zookeys.556.6002-treatment6.xml]

<!DOCTYPE tp:taxon-treatment
  PUBLIC "-//TaxonX//DTD Taxonomic Treatment Publishing DTD v0 20100105//EN" "tax-treatment-NSO.dtd">
<tp:taxon-treatment xmlns:tp="http://www.plazi.org/taxpub"><tp:treatment-meta><kwd-group><label>Taxon classification</label><kwd><named-content content-type="kingdom">Animalia</named-content></kwd><kwd><named-content content-type="order">Orthoptera</named-content></kwd><kwd><named-content content-type="family">Tetrigidae</named-content></kwd></kwd-group><mixed-citation publication-type="journal"><person-group><name><surname>Zha</surname><given-names>Ling-Sheng</given-names></name><name><surname>Wen</surname><given-names>Ting-Chi</given-names></name><name><surname>Kang</surname><given-names>Ji-Chuan</given-names></name><name><surname>Hyde</surname><given-names>Kevin D.</given-names></name></person-group><article-title>Records of <italic><tp:taxon-name><tp:taxon-name-part taxon-name-part-type="genus">Hedotettix</tp:taxon-name-part></tp:taxon-name></italic> and <italic><tp:taxon-name><tp:taxon-name-part taxon-name-part-type="genus">Teredorus</tp:taxon-name-part></tp:taxon-name></italic> in Thailand with the description of three new species (<tp:taxon-name><tp:taxon-name-part taxon-name-part-type="order">Orthoptera</tp:taxon-name-part></tp:taxon-name>, <tp:taxon-name><tp:taxon-name-part taxon-name-part-type="family">Tetrigidae</tp:taxon-name-part></tp:taxon-name>)</article-title><source>Zookeys</source><day>21</day><month>1</month><year>2016</year><volume>2016</volume><issue>556</issue><fpage>83</fpage><lpage>95</lpage><pub-id pub-id-type="doi">10.3897/zookeys.556.6002</pub-id></mixed-citation></tp:treatment-meta><tp:nomenclature><tp:taxon-name>
            <tp:taxon-name-part taxon-name-part-type="genus">Teredorus</tp:taxon-name-part>
            <tp:taxon-name-part taxon-name-part-type="species">combfemorus</tp:taxon-name-part>
            <object-id xmlns:xlink="http://www.w3.org/1999/xlink" content-type="zoobank" xlink:type="simple">http://zoobank.org/7E2D87D4-CBBE-47D3-A479-F4F0A6595E8A</object-id>
          </tp:taxon-name><tp:taxon-authority>Zha &amp; Hyde</tp:taxon-authority><tp:taxon-status xmlns:xlink="http://www.w3.org/1999/xlink" xlink:type="simple">sp. n.</tp:taxon-status><xref ref-type="fig" rid="F5">Figs 5</xref><xref ref-type="fig" rid="F6">, 6</xref></tp:nomenclature><tp:treatment-sec sec-type="Diagnosis"><title>Diagnosis.</title><p>
            <italic><tp:taxon-name><tp:taxon-name-part taxon-name-part-type="genus">Teredorus</tp:taxon-name-part> <tp:taxon-name-part taxon-name-part-type="species">combfemorus</tp:taxon-name-part></tp:taxon-name></italic> sp. n. is similar to <italic><tp:taxon-name><tp:taxon-name-part taxon-name-part-type="genus">Teredorus</tp:taxon-name-part> <tp:taxon-name-part taxon-name-part-type="species">choui</tp:taxon-name-part></tp:taxon-name></italic> Zheng, Ou &amp; Lin, 2012, the former differs from the latter mainly by: 1) lateral ocellus situated on a quarter of lower inner margin of eye (Fig. <xref ref-type="fig" rid="F6">6A</xref>); 2) apex of posterior angle of lateral lobe <!--PageBreak-->of pronotum nearly truncate (Fig. <xref ref-type="fig" rid="F5">5A, C</xref>), not rounded; 3) lower margins of fore and mid femora comb-shaped (Fig. <xref ref-type="fig" rid="F6">6F, G</xref>); 4) upper valvulae of female 3.0 times as long as wide (Fig. <xref ref-type="fig" rid="F6">6E</xref>) (also see in Table <xref ref-type="table" rid="T1">1</xref>).</p><fig id="F5" position="float" orientation="portrait"><label>Figure 5.</label><caption><p>Female of <italic><tp:taxon-name><tp:taxon-name-part taxon-name-part-type="genus">Teredorus</tp:taxon-name-part> <tp:taxon-name-part taxon-name-part-type="species">combfemorus</tp:taxon-name-part></tp:taxon-name></italic> sp. n.: <bold>A</bold> lateral view <bold>B</bold> dorsal view <bold>C</bold> oblique view. Scale bars: 1.0 mm.</p></caption><graphic xmlns:xlink="http://www.w3.org/1999/xlink" xlink:href="zookeys-556-083-g005.jpg" position="float" orientation="portrait" xlink:type="simple" id="oo_74022.jpg"/></fig><fig id="F6" position="float" orientation="portrait"><label>Figure 6.</label><caption><p>Female of <italic><tp:taxon-name><tp:taxon-name-part taxon-name-part-type="genus">Teredorus</tp:taxon-name-part> <tp:taxon-name-part taxon-name-part-type="species">combfemorus</tp:taxon-name-part></tp:taxon-name></italic> sp. n.: <bold>A</bold> frontal view of head <bold>B</bold> ventral view of subgenital plate <bold>C</bold> lateral view of head and anterior pronotum <bold>D</bold> dorsal view of head and anterior pronotum <bold>E</bold> lateral view of ovipositor <bold>F</bold> lateral view of fore femur <bold>G</bold> lateral view of mid femur. Scale bars <bold>A, C–G</bold>: 1.0 mm, <bold>B</bold>: 0.5 mm.</p></caption><graphic xmlns:xlink="http://www.w3.org/1999/xlink" xlink:href="zookeys-556-083-g006.jpg" position="float" orientation="portrait" xlink:type="simple" id="oo_74023.jpg"/></fig></tp:treatment-sec><tp:treatment-sec sec-type="Description"><title>Description.</title><p>Female. Body size small and slender, length of body (from vertex to apex of hind process) 3.5 times its width (between posterior angles of lateral lobes of pronotum) (Fig. <xref ref-type="fig" rid="F5">5B</xref>).</p><p>
            <italic>Head</italic>. Head distinctly protruding over level of pronotum; in dorsal view, vertex strongly contracted forward and two eyes nearly connected with each other on anterior margin of vertex, vertex not protruding beyond anterior margins of eyes; lateral margins folded upward and up to the same height as anterior median carina; median carina conspicuous and protruding in anterior half, while obscure in posterior half (Fig. <xref ref-type="fig" rid="F6">6D</xref>); vertex a little visible before eyes in lateral view, vertex together frontal ridge forming right angled, frontal ridge straight and not concave between lateral ocelli, slightly arc-protruding between antennae (Fig. <xref ref-type="fig" rid="F6">6C</xref>), longitudinal furrow nearly as wide as first segment of antenna; antenna filiform, 15-segmented, inserted below lower margins of eyes (Fig. <xref ref-type="fig" rid="F6">6A</xref>), mid segment 5–6 times as long as wide; eyes globose, erected above level of pronotal surface, lateral ocellus situated on a quarter of lower inner margin of eye (Fig. <xref ref-type="fig" rid="F6">6A, C</xref>).</p><p>
            <italic>Thorax</italic>. Disc of pronotum smooth, with numerous small granules, midkeel of pronotum complete; upper margin of pronotum with a very small protrusion before shoulders, in profile upper margin of pronotum slightly undulate (nearly straight) before shoulders and straight behind shoulders (Fig. <xref ref-type="fig" rid="F5">5A–C</xref>); anterior margin of pronotum truncate, lateral keels of prozona conspicuous and parallel, about 0.5 times as long as the width between them (Fig. <xref ref-type="fig" rid="F6">6D</xref>); humeral angle obtusely angled, abbreviated carinae absent between shoulders; hind process of pronotum narrow, long cone-shaped, reaching three quarters of hind tibia (length of distal part which surpass beyond apex of hind femur 3.3 mm, pronotum about 3.5 times as long as the distal part) (Fig. <xref ref-type="fig" rid="F5">5B</xref>); posterior angle of lateral lobe of pronotum extending downwards, apex nearly truncate, posterior margin of each lateral lobe with two concavities; visible part of tegmina ovate, apex narrowly rounded, 2.8 times as long as wide (Fig. <xref ref-type="fig" rid="F5">5A, C</xref>); hind wings developed, reaching or slightly surpassing beyond apex of hind process of pronotum; fore and mid femora flat, upper margins of all femora and lower margins of hind femora finely dentate, sawteeth of lower margins of fore and mid femora elongate, forming comb-shaped; upper margin of fore femur slightly arcuate, distal part of lower margin incomplete; upper margin of mid femur nearly straight, lower margin slightly undulate (Fig. <xref ref-type="fig" rid="F6">6F, G</xref>); width of mid femur distinctly wider than visible part of tegmen; hind femur about 2.9 times as long as wide, antegenicular triangulate, genicular denticles fingered extending backward and apex quadrangular (Fig. <xref ref-type="fig" rid="F5">5A</xref>); outer side of hind tibia with 7–8 spines, inner side with 4–5 spines; first segment of posterior tarsus equal to third in length, three pulvilli nearly equal in length, apices of all pulvilli obtuse.</p><p>
            <italic>Abdomen</italic>. Ovipositor: upper valvulae about 3.0 times as long as wide, outer margins of upper and lower valvulae with small saw-like teeth (Fig. <xref ref-type="fig" rid="F6">6E</xref>); posterior margin <!--PageBreak-->of subgenital plate truncate and in the middle triangularly protruding which is folded inward (Fig. <xref ref-type="fig" rid="F6">6B</xref>).</p><p>
            <italic>Coloration</italic>. Body gray. Antenna brown, color of distal segments darker; hind wings black; all femora with the same color as body; lower outer side and inner side of hind femur partially dark brown; all tibiae yellowish brown, with three black bands (the distal band longest) respectively.</p></tp:treatment-sec><tp:treatment-sec sec-type="Male"><title>Male.</title><p>Unknown.</p></tp:treatment-sec><tp:treatment-sec sec-type="Measurements"><title>Measurements.</title><p>Length of body (from vertex to apex of abdomen) ♀8.5–9.0 mm; length of pronotum ♀11.5–12.0 mm; length of hind femur ♀5.5–6.0 mm.</p><!--PageBreak--></tp:treatment-sec><tp:treatment-sec sec-type="type material"><title>Type material.</title><p>Holotype female (Nos. 15-0633, <named-content xmlns:xlink="http://www.w3.org/1999/xlink" content-type="dwc:institutional_code" xlink:type="simple">MFLU</named-content>), Thailand, Chiang Rai, Fathai, <named-content xmlns:xlink="http://www.w3.org/1999/xlink" content-type="dwc:verbatimCoordinates" xlink:type="simple">N20°2'58", E99°52'43"</named-content>, 425.5 m alt, 10 Dec. 2014, collected by Ling-Sheng ZHA. Paratypes: 2 females (<abbrev xmlns:xlink="http://www.w3.org/1999/xlink" xlink:title="Huaibei Normal University" xlink:type="simple">HNU</abbrev>), same data as holotype.</p></tp:treatment-sec><tp:treatment-sec sec-type="Biology and ecology"><title>Biology and ecology.</title><p>
            <italic><tp:taxon-name><tp:taxon-name-part taxon-name-part-type="genus">Teredorus</tp:taxon-name-part> <tp:taxon-name-part taxon-name-part-type="species">combfemorus</tp:taxon-name-part></tp:taxon-name></italic> Zha &amp; Hyde, sp. n. inhabits stony place on border of a stream in tropical region. From collecting time we infer they overwinter as adults.</p></tp:treatment-sec><tp:treatment-sec sec-type="Etymology"><title>Etymology.</title><p>This new species’ name is derived from the Latin <italic>comb</italic> and <italic>femora</italic>, which means lower margins of fore and mid femora comb-shaped.</p></tp:treatment-sec><tp:treatment-sec sec-type="Distribution"><title>Distribution.</title><p>Thailand (Chiang Rai).</p></tp:treatment-sec><tp:treatment-sec><!--Section generated to contain objects referenced in tp:taxon-treatment.--><table-wrap id="T1" position="float" orientation="portrait"><label>Table 1.</label><caption><p>Main differences among <italic><tp:taxon-name><tp:taxon-name-part taxon-name-part-type="genus">Teredorus</tp:taxon-name-part> <tp:taxon-name-part taxon-name-part-type="species">chiangraiensis</tp:taxon-name-part></tp:taxon-name></italic> sp. n., <italic><tp:taxon-name><tp:taxon-name-part taxon-name-part-type="genus">Teredorus</tp:taxon-name-part> <tp:taxon-name-part taxon-name-part-type="species">combfemorus</tp:taxon-name-part></tp:taxon-name></italic> sp. n. and <italic><tp:taxon-name><tp:taxon-name-part taxon-name-part-type="genus">Teredorus</tp:taxon-name-part> <tp:taxon-name-part taxon-name-part-type="species">choui</tp:taxon-name-part></tp:taxon-name></italic> Zheng, Ou &amp; Lin, 2012.</p></caption><table id="TID0E53AE" rules="all"><tbody><tr><th rowspan="1" colspan="1">Characters</th><th rowspan="1" colspan="1">
              <italic><tp:taxon-name><tp:taxon-name-part taxon-name-part-type="genus">Teredorus</tp:taxon-name-part> <tp:taxon-name-part taxon-name-part-type="species">chiangraiensis</tp:taxon-name-part></tp:taxon-name></italic>
            </th><th rowspan="1" colspan="1">
              <italic><tp:taxon-name><tp:taxon-name-part taxon-name-part-type="genus">Teredorus</tp:taxon-name-part> <tp:taxon-name-part taxon-name-part-type="species">combfemorus</tp:taxon-name-part></tp:taxon-name></italic>
            </th><th rowspan="1" colspan="1">
              <italic><tp:taxon-name><tp:taxon-name-part taxon-name-part-type="genus">Teredorus</tp:taxon-name-part> <tp:taxon-name-part taxon-name-part-type="species">choui</tp:taxon-name-part></tp:taxon-name></italic>
            </th></tr><tr><td rowspan="1" colspan="1">Lateral ocellus situated on inner margin of eye</td><td rowspan="1" colspan="1">Lower 1/5</td><td rowspan="1" colspan="1">Lower 1/4</td><td rowspan="1" colspan="1">Nearly in the middle</td></tr><tr><td rowspan="1" colspan="1">Width of longitudinal furrow than width of 1st segment of antenna</td><td rowspan="1" colspan="1">Narrower</td><td rowspan="1" colspan="1">Equal</td><td rowspan="1" colspan="1">Wider</td></tr><tr><td rowspan="1" colspan="1">Lateral keel of prozona</td><td rowspan="1" colspan="1">Normal (slightly shorter than width between them)</td><td rowspan="1" colspan="1">Short, 0.5 time the width between them</td><td rowspan="1" colspan="1">Short</td></tr><tr><td rowspan="1" colspan="1">Distal part of hind process which surpass apex of hind femur</td><td rowspan="1" colspan="1">1.5–2.5 mm</td><td rowspan="1" colspan="1">3.3 mm (♀)</td><td rowspan="1" colspan="1">♂3.5–4.0 mm, ♀ 2.8–3.0 mm</td></tr><tr><td rowspan="1" colspan="1">Apex of posterior angle of lateral lobe of pronotum</td><td rowspan="1" colspan="1">Nearly truncate</td><td rowspan="1" colspan="1">Nearly truncate</td><td rowspan="1" colspan="1">Rounded</td></tr><tr><td rowspan="1" colspan="1">Lower margins of fore and mid femora</td><td rowspan="1" colspan="1">Normal</td><td rowspan="1" colspan="1">Comb-shaped</td><td rowspan="1" colspan="1">Normal</td></tr><tr><td rowspan="1" colspan="1">Color of lower outer side of hind femur</td><td rowspan="1" colspan="1">Black</td><td rowspan="1" colspan="1">Partially dark brown</td><td rowspan="1" colspan="1">The same color as body</td></tr><tr><td rowspan="1" colspan="1">Upper valvulae of female</td><td rowspan="1" colspan="1">3.0 times its width</td><td rowspan="1" colspan="1">3.0 times its width</td><td rowspan="1" colspan="1">2.0 times its width</td></tr></tbody></table></table-wrap></tp:treatment-sec></tp:taxon-treatment>
